# Supplementary material for: Gut Microbiota in Lipodystrophies and Obesity: A Common Signature?
Source: Microorganisms. 2026 Jan 7;14(1):132. doi: 10.3390/microorganisms14010132 (PMC12843611; doi:10.3390/microorganisms14010132)
Supplement: Supplementary file 1 [file microorganisms-14-00132-s001.zip]

Archive with 1 entries (1 files):
- microorganisms-3999917-supplementary.pdf
